# Supplementary material for: RAAWC-UNet: an apple leaf and disease segmentation method based on residual attention and atrous spatial pyramid pooling improved UNet with weight compression loss
Source: Front Plant Sci. 2024 Mar 11;15:1305358. doi: 10.3389/fpls.2024.1305358 (PMC10961398; doi:10.3389/fpls.2024.1305358)
Supplement: Supplementary file 2 [file DataSheet_2.zip]

Archive with 1 entries (1 files):
- frontiers_SupplementaryMaterial.tex
