# Supplementary material for: RAAWC-UNet: an apple leaf and disease segmentation method based on residual attention and atrous spatial pyramid pooling improved UNet with weight compression loss
Source: Front Plant Sci. 2024 Mar 11;15:1305358. doi: 10.3389/fpls.2024.1305358 (PMC10961398; doi:10.3389/fpls.2024.1305358)
Supplement: Supplementary file 2 [file DataSheet_2.zip › frontiers_SupplementaryMaterial.tex]

%%%%%%%%%%%%%%%%%%%%%%%%%%%%%%%%%%%%%%%%%%%%%%%%%%%%%%%%%%%%%%%%%%%%%%%%%%%%%%%%%%%%%%%%%%%%%%%%%%%%%%%%%%%%%%%%%%%%%%%%%%%%%%%%%%%%%%%%%%%%%%%%%%%%%%%%%%%
% This is just an example/guide for you to refer to when producing your supplementary material for your Frontiers article.                                 %
%%%%%%%%%%%%%%%%%%%%%%%%%%%%%%%%%%%%%%%%%%%%%%%%%%%%%%%%%%%%%%%%%%%%%%%%%%%%%%%%%%%%%%%%%%%%%%%%%%%%%%%%%%%%%%%%%%%%%%%%%%%%%%%%%%%%%%%%%%%%%%%%%%%%%%%%%%%

%%% Version 2.5 Generated 2018/06/15 %%%
%%% You will need to have the following packages installed: datetime, fmtcount, etoolbox, fcprefix, which are normally inlcuded in WinEdt. %%%
%%% In http://www.ctan.org/ you can find the packages and how to install them, if necessary. %%%
%%%  NB logo1.jpg is required in the path in order to correctly compile front page header %%%

\documentclass[utf8]{frontiers_suppmat} % for all articles
\usepackage{url,hyperref,lineno,microtype}
\usepackage[onehalfspacing]{setspace}
\usepackage{booktabs}%导入表格的包
\usepackage{multirow}%导入可以占据两行的  
\usepackage{adjustbox}%自动调整表格的大小
\usepackage{bm} 
% Leave a blank line between paragraphs instead of using \\

\begin{document}
\onecolumn
\firstpage{1}

\title {{\helveticaitalic{Supplementary Material}}}


\maketitle


\section{Supplementary Data}

%%%Supplementary Material should be uploaded separately on submission. Please include any supplementary data, %%%figures and/or tables. All supplementary files are deposited to FigShare for permanent storage and receive a DOI.

%%%Supplementary material is not typeset so please ensure that all information is clearly presented, the appropriate caption is included in the file and not in the manuscript, and that the style conforms to the rest of the article. To avoid discrepancies between the published article and the supplementary material, please do not add the title, author list, affiliations or correspondence in the supplementary files.

\section{Supplementary Tables and Figures}

%%%For more information on Supplementary Material and for details on the different file types accepted, please see \href{https://www.frontiersin.org/about/author-guidelines#supplementary-material}{the Supplementary Material section} of the Author Guidelines.

%%%Figures, tables, and images will be published under a Creative Commons CC-BY licence and permission must be obtained for use of copyrighted material from other sources (including re-published/adapted/modified/partial figures and images from the internet). It is the responsibility of the authors to acquire the licenses, to follow any citation instructions requested by third-party rights holders, and cover any supplementary charges.

%% Figures, tables, and images will be published under a Creative Commons CC-BY licence and permission must be obtained for use of copyrighted material from other sources (including re-published/adapted/modified/partial figures and images from the internet). It is the responsibility of the authors to acquire the licenses, to follow any citation instructions requested by third-party rights holders, and cover any supplementary charges.

\subsection{Figures}

%%% There is no need for adding the file termination, as long as you indicate where the file is saved. In the examples below the files (logo1.eps and logos.eps) are in the Frontiers LaTeX folder
%%% If using *.tif files convert them to .jpg or .png
%%%  NB logo1.eps is required in the path in order to correctly compile front page header %%%

\begin{figure}[htbp]
	\begin{center}
		\includegraphics[width=10cm]{figure/p1.eps}% This is a *.eps file
	\end{center}
	\caption{Apple leaves and diseases in outdoor environments. $\mathbf{(A)}$ Light effects. $\mathbf{(B)}$ Leaf edge folding. $\mathbf{(C)}$ wrinkled edges of the leaf. $\mathbf{(D)}$ Water droplet effects.}
	\label{fig:1}
\end{figure}

\begin{figure}[htbp]
	\begin{center}
		\includegraphics[width=10cm]{figure/p2.eps}% This is a *.eps file
	\end{center}
	\caption{Four types of apple leaves and diseases. $\mathbf{(A)}$ Alternaria Blotch. $\mathbf{(B)}$ Brown Spot. $\mathbf{(C)}$ Gray Spot. $\mathbf{(D)}$ Rust.}
	\label{fig:2}
\end{figure}

\begin{figure}[htbp]
	\begin{center}
		\includegraphics[width=10cm]{figure/p3.eps}% This is a *.eps file
	\end{center}
	\caption{ Box plots of RGB pixels of different diseases for the ALDD datasets. $\mathbf{(A)}$ Indoor Alternaria Blotch. $\mathbf{(B)}$ Outdoor Alternaria Blotch. $\mathbf{(C)}$ Indoor Brown Spot. $\mathbf{(D)}$ Indoor Gray Spot. $\mathbf{(E)}$ Outdoor Gray Spot. $\mathbf{(F)}$ Indoor Rust. $\mathbf{(G)}$ Outdoor Rust.}
	\label{fig:3}
\end{figure}

\begin{figure}[htbp]
	\begin{center}
		\includegraphics[width=10cm]{figure/p4.eps}% This is a *.eps file
	\end{center}
	\caption{Image annotation. $\mathbf{(A)}$ Original Image. $\mathbf{(B)}$ Label Image. $\mathbf{(C)}$ Label Visualization.}
	\label{fig:4}
\end{figure}

\begin{figure}[htbp]
	\begin{center}
		\includegraphics[width=10cm]{figure/p5.eps}% This is a *.eps file
	\end{center}
	\caption{Image Enhancement. $\bf{(A)}$ Original image. $\bf{(B)}$ Color change. $\bf{(C)}$ Contrast change. $\bf{(D)}$ Brightness change. $\bf{(E)}$ Vertical flip. $\bf{(F)}$ Horizontal flip.}
	\label{fig:5}
\end{figure}

\begin{figure}[htbp]
	\begin{center}
		\includegraphics[width=10cm]{figure/p6.eps}% This is a *.eps file
	\end{center}
	\caption{The general architecture of RAAWC-UNet with 4 encoders and 4 decoders, encoding and decoding are connected by a modified ASPP. The downsampling block, the convolutional block and Res\_CBAM form an encoder, and the decoder consists of a convolutional block connected by Concat and residuals.}
	\label{fig:6}
\end{figure}

\begin{figure}[htbp]
	\begin{center}
		\includegraphics[width=10cm]{figure/p7.eps}% This is a *.eps file
	\end{center}
	\caption{Modified residual structure, x represents the input, and x goes into two convolution blocks and a 1×1 convolution block, respectively. The output F(x) and g(x) tensors have the same dimension, and then F(x) and g(x) are summed up.}
	\label{fig:7}
\end{figure}

\begin{figure}[htbp]
	\begin{center}
		\includegraphics[width=10cm]{figure/p8.eps}% This is a *.eps file
	\end{center}
	\caption{The channel and spatial attention module, MaxPool and AvgPool represent global maximum pooling and average pooling respectively. Shared MLP represents shared fully connected layers. $\oplus $ represents addition, $\oslash $ stands for sigmoid operation. [MaxPool, AvgPool] represents concatenation of the global maximum pooling and average pooling.}
	\label{fig:8}
\end{figure}

\begin{figure}[htbp]
	\begin{center}
		\includegraphics[width=10cm]{figure/p9.eps}%%% The p8 uses the png format, using eps reports a dimension error. 
	\end{center}
	\caption{Residual convolutional block attention module, where $\otimes $ denotes the corresponding element multiplication and $\oplus $ represents the element addition, before the multiplication operation, the channel attention and spatial attention need to be broadcast according to the spatial dimension and channel dimension respectively}
	\label{fig:9}
\end{figure}

\begin{figure}[htbp]
	\begin{center}
		\includegraphics[width=10cm]{figure/p10.eps}% This is a *.eps file
	\end{center}
	\caption{Modified ASPP module. The expansion factors of the 3 pooled pyramids are 6, 12, and 18, respectively, which are concatenated after passing through the feature layer of the pooled pyramid, and then the number of channels is varied using a 1×1 convolution.}
	\label{fig:10}
\end{figure}

\begin{figure}[htbp]
	\begin{center}
		\includegraphics[width=10cm]{figure/p11.eps}% This is a *.eps file
	\end{center}
	\caption{Comparison of weight compression loss and hyperparameter $\gamma$.}
	\label{fig:11}
\end{figure}

\begin{figure}[htbp]
	\begin{center}
		\includegraphics[width=10cm]{figure/p12.eps}% This is a *.eps file
	\end{center}
	\caption{Training indicators. $\bf{(A)}$ Loss function curve. $\bf{(B)}$ Accuracy curve. $\bf{(C)}$ Mean intersection over union curve.}
	\label{fig:12}
\end{figure}

\begin{figure}[htbp]
	\begin{center}
		\includegraphics[width=10cm]{figure/p13.eps}% This is a *.eps file
	\end{center}
	\caption{Comparison of image segmentation by different attention modules. $\bf{(A)}$ Original image. $\bf{(B)}$ Ground truth. $\bf{(C)}$ UNet segmentation results. $\bf{(D)}$ UNet+SE segmentation results. $\bf{(E)}$ UNet+ECA segmentation results. $\bf{(F)}$ UNet+CBAM segmentation results.}
	\label{fig:13}
\end{figure}

\begin{figure}[htbp]
	\begin{center}
		\includegraphics[width=10cm]{figure/p14.eps}% This is a *.eps file
	\end{center}
	\caption{Results of ablation experiments. $\bf{(A)}$ Original images. $\bf{(B)}$ Ground truth. $\bf{(C)}$ UNet+CE. $\bf{(D)}$ UNet+adaptive loss. $\bf{(E)}$ UNet+Res\_CBAM+adaptive loss. $\bf{(F)}$ UNet+ASPP+adaptive loss. $\bf{(G)}$ UNet+Res\_CBAM+ASPP+adaptive loss.}
	\label{fig:14}
\end{figure}

\begin{figure}[htbp]
	\begin{center}
		\includegraphics[width=10cm]{figure/p15.eps}% This is a *.eps file
	\end{center}
	\caption{The confusion matrix of the proposed model.}
	\label{fig:15}
\end{figure}

\begin{figure}[htbp]
	\begin{center}
		\includegraphics[width=10cm]{figure/p16.eps}% This is a *.eps file
	\end{center}
	\caption{Comparison of different methods for leaf and disease segmentation $\bf{(A)}$ Original images. $\bf{(B)}$ Ground truth. $\bf{(C)}$ FCN. $\bf{(D)}$ SegNet. $\bf{(E)}$ PSPNet. $\bf{(F)}$ ENet. $\bf{(G)}$ Deeplab v3+. $\bf{(H)}$ Swin-UNet. $\bf{(I)}$ UTNet. $\bf{(J)}$ DFL-UNet +CBAM. $\bf{(K)}$ TransUNet. $\bf{(L)}$ Proposed method.}
	\label{fig:16}
\end{figure}

\begin{figure}[htbp]
	\begin{center}
		\includegraphics[width=10cm]{figure/p17.eps}% This is a *.eps file
	\end{center}
	\caption{Comparison of multiple segmentation networks for leaves and diseases affected by water droplets. $\bf{(A)}$ Original images. $\bf{(B)}$ Ground truth. $\bf{(C)}$ FCN. $\bf{(D)}$ SegNet. $\bf{(E)}$ PSPNet. $\bf{(F)}$ ENet. $\bf{(G)}$ Deeplab v3+. $\bf{(H)}$ Swin-UNet. $\bf{(I)}$ UTNet. $\bf{(J)}$ DFL-UNet +CBAM. $\bf{(K)}$ TransUNet. $\bf{(L)}$ Proposed method.}
	\label{fig:17}
\end{figure}

\begin{figure}[htbp]
	\begin{center}
		\includegraphics[width=10cm]{figure/p18.eps}% This is a *.eps file
	\end{center}
	\caption{Comparison of multiple segmentation networks for leaves and diseases affected by light. $\bf{(A)}$ Original images. $\bf{(B)}$ Ground truth. $\bf{(C)}$ FCN. $\bf{(D)}$ SegNet. $\bf{(E)}$ PSPNet. $\bf{(F)}$ ENet. $\bf{(G)}$ Deeplab v3+. $\bf{(H)}$ Swin-UNet. $\bf{(I)}$ UTNet. $\bf{(J)}$ DFL-UNet +CBAM. $\bf{(K)}$ TransUNet. $\bf{(L)}$ Proposed method.}
	\label{fig:18}
\end{figure}


\section*{Table}

\begin{table}[htbp]
	\centering
	\caption{Amount of data on apple leaf disease species.}
	\label{tab:t1}
	\begin{tabular}{lccccc}
		\toprule
		& Alternaria blotch & Brown spot & Grey spot & Rust & Total \\
		\midrule
		indoor & 125 & 277 & 177 & 424 & 1003\\
		outdoor & 270 & - & 167 & 51 & 488\\
		total & 395 & 277 & 344 & 475 & 1491\\
		\bottomrule
	\end{tabular}
\end{table}

\begin{table}[htbp]
	\centering
	\caption{Parameters of each module in the proposed model.}
	\label{tab:t2}
	\begin{tabular}{|c|l|l|c|}
		\hline
		Layer & Operation & Size & Output \\
		\hline
		\multirow{4}{*}{Encoder1} & Input & 3×512×512 & - \\
		& Conv×2 & 3×3, 3×3 & 64×512×512 \\
		& Residual & 3×3, 1×1 & 64×512×512 \\
		& Res\_CBAM & 1×1, 7×7 & 64×512×512 \\
		\hline
		\multirow{4}{*}{Encoder2} & Downsampling & 2×2, stride=2 & 64×256×256 \\
		& Conv×2 & 3×3, 3×3 & 128×256×256 \\
		& Residual & 3×3, 1×1 & 128×256×256 \\
		& Res\_CBAM & 1×1, 7×7 & 128×256×256 \\
		\hline
		\multirow{4}{*}{Encoder3} & Downsampling & 2×2, stride=2 & 128×128×128 \\
		& Conv×2 & 3×3, 3×3 & 256×128×128 \\
		& Residual & 3×3, 1×1 & 256×128×128 \\
		& Res\_CBAM & 1×1, 7×7 & 256×128×128 \\
		\hline
		\multirow{4}{*}{Encoder4} & Downsampling & 2×2, stride=2 & 256×64×64 \\
		& Conv×2 & 3×3, 3×3 & 512×64×64 \\
		& Residual & 3×3, 1×1 & 512×64×64 \\
		& Res\_CBAM & 1×1, 7×7 & 512×64×64 \\
		\hline
		\multirow{2}{*}{ASPP} & Dilation\_Conv & Rate: 6, 12, 18 & 1024×64×64 \\
		& Downsampling & 2×2, stride=2 & 1024×32×32 \\
		\hline
		\multirow{4}{*}{Decoder1} & Up\_Conv & Scale\_factor=2 & 512×64×64 \\
		& Concat & - & 1024×64×64 \\
		& Conv×2 & 3×3, 3×3 & 512×64×64 \\
		& Residual & 3×3, 1×1 & 512×64×64 \\
		\hline
		\multirow{4}{*}{Decoder2} & Up\_Conv & Scale\_factor=2 & 256×128×128 \\
		& Concat & - & 512×128×128 \\
		& Conv×2 & 3×3, 3×3 & 256×128×128 \\
		& Residual & 3×3, 1×1 & 256×128×128 \\
		\hline
		\multirow{4}{*}{Decoder3} & Up\_Conv & Scale\_factor=2 & 128×256×256 \\
		& Concat & - & 256×256×256 \\
		& Conv×2 & 3×3, 3×3 & 128×256×256 \\
		& Residual & 3×3, 1×1 & 128×256×256 \\
		\hline
		\multirow{5}{*}{Decoder4} & Up\_Conv & Scale\_factor=2 & 64×512×512 \\
		& Concat & - & 128×512×512 \\
		& Conv×2 & 3×3, 3×3 & 64×512×512 \\
		& Residual & 3×3, 1×1 & 64×512×512 \\
		& Output & 1×1 & 3×512×512 \\
		\hline
	\end{tabular}
\end{table}

\begin{table}[htbp]
	\centering
	\caption{Hyperparameter settings.}
	\label{tab:t3}
	\begin{tabular}{lr}
		\toprule
		Hyperparameter & Values \\
		\midrule
		Num\_classes   & 3 \\
		Batch Size     & 4 \\
		Epochs         & 200 \\
		Optimizer      & SGD \\
		Learning\_rate & 1e-4  \\
		Momentum       & 0.9 \\
		\bottomrule
	\end{tabular}
\end{table}

\begin{table}[htbp]
	\centering
	\caption{Comparative experiments using different attentional mechanisms.}
	\label{tab:t4}
	\begin{adjustbox}{max width=\textwidth} % Automatic Form Width Adjustment
		\begin{tabular}{lcccccc}
			\toprule
			\multirow{2}{*}{Methods}  & \multicolumn{3}{c}{IoU/(\%)} & \multirow{2}{*}{mPA/(\%)} &  \multirow{2}{*}{Acc/(\%)} & \multirow{2}{*}{mP/(\%)}  \\
			\cmidrule(lr){2-4}
			& Background & Leaf & Disease &  \\
			\midrule
			UNet            & 98.67 & 96.44 & 81.54 & 95.15 & 98.86 & 96.31\\
			SE-UNet         & 99.09 & 97.27 & 82.76 & 96.59 & 99.22 & 97.14 \\
			ECA-UNet        & 99.15 & 97.28 & 83.11 & 96.68 & 99.17 & 97.12 \\
			CBAM-UNet       & \bm{$99.31$} & \bm{$97.65$} & \bm{$85.44$} & \bm{$96.85$} & \bm{$99.25$} & \bm{$97.27$} \\
			\bottomrule
		\end{tabular}
	\end{adjustbox}
\end{table}

\begin{table}
	\centering
	\caption{Objective results for learning rate and optimizer type selection on
		the ALDD test sets.} 
	\label{tab:t5}
	\begin{adjustbox}{max width=\textwidth} % Automatic Form Width Adjustment
		\begin{tabular}{lccc}
			\toprule 
			Num\_classes         & 3                &3          & 3  \\
			\midrule
			Input\_shape         & [512,512]       & [512,512] & [512,512] \\
			Batch\_size          & 4               & 4         & 4 \\
			Init\_lr             & 1e-2            & 5e-2      & 1e-4 \\
			Optimizer\_type      & SGD             & SGD       & Adam \\
			Momentum             & 0.9             & 0.9       & 0.9 \\
			mIoU                 & \bm{$95.03$}  & 94.72     & 94.66 \\
			Acc                 & \bm{$99.47$}  & 99.21     & 99.36 \\
			\bottomrule
		\end{tabular}
	\end{adjustbox}
\end{table}


\begin{table}[htbp]
	\centering
	\caption{Objective results of hyperparameters $\gamma$ for different loss functions on the ALDD test sets.}
	\label{tab:t6}
	\begin{adjustbox}{max width=\textwidth} % Automatic Form Width Adjustment
		\begin{tabular}{lcccccc}
			\toprule
			\multirow{2}{*}{$\gamma$} & \multicolumn{3}{c}{IoU/(\%)} &  \multicolumn{3}{c}{PA/(\%)} \\
			\cmidrule(lr){2-4} 			        \cmidrule(lr){5-7}
			& Background & Leaf & Disease &      Background & Leaf & Disease \\
			\midrule
			0  & 99.03 & 96.98 & 85.90 & 99.44 & 99.19 & 91.94    \\
			1  & 99.51 & 98.34 & 86.54 & 99.52 & 99.25 & 92.05    \\
			2  & \bm{$99.59$} & \bm{$98.35$} & \bm{$87.15$} & \bm{$99.77$} & \bm{$99.29$} & \bm{$92.10$}  \\
			3  & 99.54 & 98.26 & 86.96 & 99.46 & 99.27 & 92.01    \\
			5  & 99.55 & 98.20 & 86.87 & 99.37 & 99.24 & 91.94    \\
			
			\bottomrule
		\end{tabular}
	\end{adjustbox}
\end{table}

\begin{table}[htbp]
	\centering
	\caption{Ablation experiments performed on the ALDD test sets.}
	\label{tab:t7}
	\begin{adjustbox}{max width=\textwidth} % Automatic Form Width Adjustment
		\begin{tabular}{clcccccc}
			\toprule
			\multirow{2}{*}{Test No.} & \multirow{2}{*}{Model} & \multicolumn{3}{c}{IoU/(\%)} & \multirow{2}{*}{mPA/(\%)} &  \multirow{2}{*}{Acc/(\%)} & \multirow{2}{*}{mP/(\%)} \\
			\cmidrule(lr){3-5}
			&	 & Background & Leaf & Disease &  \\
			\midrule
			1  & UNet+CE loss                  & 98.67 & 96.44 & 81.54 & 95.12 & 98.86 & 96.31  \\
			2  & UNet+adaptive loss            & 99.03 & 96.98 & 85.50 & 96.63 & 97.08 & 96.96  \\
			3  & UNet+Res\_CBAM+adaptive loss  & 99.31 & 97.82 & 86.44 & 96.89 & 97.27 & 97.27  \\
			4  & UNet+ASPP+adaptive loss       & 99.57 & 98.29 & 86.88 & 97.01 & 99.36 & 97.50  \\
			5  &Unet+Res\_CBAM+ASPP+adaptive loss & \bm{$99.59$} & \bm{$98.35$} & \bm{$87.15$} & \bm{$97.05$} & \bm{$99.47$} & \bm{$97.69$}  \\
			\bottomrule
		\end{tabular}
	\end{adjustbox}
\end{table}

\begin{table}[ht]
	\centering
	\caption{Objective indicators for the evaluation of different disease categories.}
	\label{tab:t8}
	\begin{adjustbox}{max width=\textwidth} % Automatic Form Width Adjustment
		\begin{tabular}{cccccccc}
			\toprule
			Disease Name     & Categories & IoU/(\%) & R/(\%) & P/(\%) &F1/(\%) \\
			\midrule
			\multirow{3}{*}{Alternaria blotch} & Background & 99.5  & 99.72 & 99.78 & 99.74 \\
			& Leaf       & 98.70 & 99.43 & 99.26 & 99.34 \\
			& Disease    & 84.43 & 90.20 & 92.85 & 91.50 \\
			\multirow{3}{*}{Brown spot} & Background & 99.72	& 99.88	& 99.84	& 99.85 \\
			& Leaf       & 96.63	& 98.35	& 98.22	& 98.28 \\
			& Disease    & 89.71	& 94.03	& 95.13	& 94.57 \\
			\multirow{3}{*}{Grey spot} & Background & 98.62	& 99.75	& 99.85	& 99.79 \\
			& Leaf       & 99.12	& 99.49	& 99.12	& 99.30 \\
			& Disease    & 84.54	& 89.53	& 93.61	& 91.52 \\
			\multirow{3}{*}{Rust} & Background & 99.64	& 99.80	& 99.84	& 99.81 \\
			& Leaf       & 98.32	& 99.29	& 99.02	& 99.15 \\
			& Disease    & 85.68	& 91.00	& 93.60	& 92.28 \\
			\bottomrule
		\end{tabular}
	\end{adjustbox}
\end{table}

\begin{table}[htbp]
	\centering
	\caption{Results of different segmentation networks on the ALDD test sets.}
	\label{tab:t9}
	\begin{tabular}{lcccccc}
		\toprule
		Model                   &  Categories      & IoU/(\%) & R/(\%) & P/(\%) & F1/(\%) & $\kappa$\\
		\midrule
		\multirow{3}{*}{FCN}    &  Background      & 98.98	& 99.45	& 99.52 & 99.48 &\multirow{3}{*}{0.9410}\\
		&  Leaf            & 96.33	& 98.37	& 97.89	& 98.12 &\\
		&  Disease         & 74.97	& 83.36	& 88.17	& 85.69 &\\								
		\multirow{3}{*}{SegNet}	&  Background      & 99.43	& 99.64	& 99.78	& 99.70 &\multirow{3}{*}{0.9238}\\
		&  Leaf            & 97.66	& 99.22	& 98.42	& 98.81 &\\
		&  Disease         & 81.26	& 85.96	& 93.70	& 89.66 &\\			
		\multirow{3}{*}{PSPNet} &  Background      & 99.36	& 99.67	& 99.69	& 99.67 &\multirow{3}{*}{0.9643}\\
		&  Leaf            & 97.55	& 98.90	& 98.62	& 98.75 &\\
		&  Disease         & 82.00	& 88.34	& 91.95	& 90.10 &\\								
		\multirow{3}{*}{ENet}   &  Background      & 99.14	& 99.52	& 99.61	& 99.56 &\multirow{3}{*}{0.9218}\\
		&  Leaf            & 96.87	& 98.66	& 98.16	& 98.40 &\\
		&  Disease         & 78.22	& 85.43	& 90.27	& 87.78 &\\								
		\multirow{3}{*}{Deeplabv3+} &  Background      & 99.44	& 99.70	& 99.74	& 99.71 &\multirow{3}{*}{0.9635}\\
		&  Leaf            & 97.72	& 98.99	& 98.71	& 98.84 &\\
		&  Disease         & 82.25	& 88.73	& 91.85	& 90.26 &\\								
		\multirow{3}{*}{Swin-UNet} &  Background      & 97.77	& 98.58	& 99.16	& 98.86 &\multirow{3}{*}{0.9182}\\
		&  Leaf            & 94.06	& 97.64	& 96.25	& 96.94 &\\
		&  Disease         & 79.15	& 87.26	& 89.48	& 88.35 &\\								
		\multirow{3}{*}{UTNet}  &  Background      & 99.21	& 98.42	& 99.73	& 99.07 &\multirow{3}{*}{0.9304}\\
		&  Leaf            & 94.59	& 99.09	& 98.15	& 98.61 &\\
		&  Disease         & 82.56	& 87.11	& 93.09	& 90.00 &\\
		\multirow{3}{*}{DFL-UNet +CBAM}  &  Background & 99.15	& 99.62	& 99.32	& 99.46 &\multirow{3}{*}{0.9647}\\ 
		&  Leaf            & 98.14	& 99.14	& 99.01	& 99.07 &\\
		&  Disease         & 86.32	& 92.06	& 93.67	& 92.85 &\\																							
		\multirow{3}{*}{TransUNet}  &  Background      & 96.07	& 97.01	& 99.00	& 97.99 &\multirow{3}{*}{0.9020}\\ 
		&  Leaf            & 90.67	& 97.42	& 92.90	& 95.10 &\\
		&  Disease         & 79.19	& 85.82	& 91.11	& 88.38 &\\							
		\multirow{3}{*}{RAAWC-UNet} &  Background      & \bm{$99.59$}	& \bm{$99.77$}	& \bm{$99.82$}	& \bm{$99.79$} &\multirow{3}{*}{\bm{$0.9788$}}\\
		&  Leaf            & \bm{$98.35$}	& \bm{$99.29$}	& \bm{$99.04$}	& \bm{$99.16$} &\\
		&  Disease         & \bm{$87.15$}	& \bm{$92.10$}	& \bm{$94.20$}	& \bm{$93.13$} &\\								
		\bottomrule
	\end{tabular}
\end{table}

\begin{table}[htbp]
	\centering
	\caption{Evaluation metrics for different segmentation networks in multiple scenarios.}
	\label{tab:t10}
	\begin{adjustbox}{max width=\textwidth} % 自动调整表格宽度
		\begin{tabular}{lcccccccc}
			\toprule
			\multirow{2}{*}{Model} & \multirow{2}{*}{Indicators} & \multicolumn{7}{c}{Evaluation metrics for multiple scenarios/(\%)} \\
			\cmidrule(lr){3-9}
			& &A\_in & A\_out & B\_in & G\_in & G\_out & R\_in & R\_out \\
			\midrule
			\multirow{2}{*}{FCN}       & mIoU & 87.26 &	88.88 &	91.67 &	87.62 &	87.28 &	93.91 &	94.07 \\
			& mPA  & 92.52 &	93.75 &	97.94 &	92.53 &	91.75 &	93.66 &	93.91 \\
			\multirow{2}{*}{SegNet}    & mIoU & 91.24 &	92.63 &	95.51 &	90.69 &	89.15 &	94.65 &	95.59 \\
			& mPA  & 93.99 &	96.71 &	97.12 &	92.23 &	90.46 &	97.05 &	96.99 \\
			\multirow{2}{*}{PSPNet}    & mIoU & 92.13 &	93.04 &	94.15 &	91.83 &	89.59 &	94.13 &	95.91 \\
			& mPA  & 95.22 &	95.93 &	97.59 &	94.35 &	91.56 &	96.95 &	97.76 \\
			\multirow{2}{*}{ENet}      & mIoU & 91.28 &	91.55 &	93.67 &	88.63 &	85.79 &	94.27 &	94.73 \\
			& mPA  & 95.74 &	94.9  &	97.77 &	90.98 &	89.78 &	95.63 &	96.93 \\
			\multirow{2}{*}{Deeplabv3+}& mIoU & 92.11 &	93.0  &	94.52 &	91.82 &	89.89 &	94.05 &	96.57 \\
			& mPA  & 94.43 &	96.55 &	97.90 &	94.33 &	92.62 &	96.79 &	98.03 \\
			\multirow{2}{*}{Swin-UNet} & mIoU & 91.7  &	89.2  &	94.12 &	89.09 &	82.35 &	94.54 &	91.2 \\
			& mPA  & 95.6  &	94.04 &	97.33 &	93.08 &	89.31 &	96.7 &	95.42 \\
			\multirow{2}{*}{UTNet}     & mIoU & 90.33 &	92.68 &	94.16 &	90.65 &	88.72 &	93.35 &	94.94 \\
			& mPA  & 93.27 &	95.93 &	97.51 &	93.02 &	90.82 &	96.56 &	96.99 \\
			\multirow{2}{*}{DFL-UNet +CBAM} & mIoU & 94.11 & 94.52 & 95.56 & 91.7 &	94.31 &	94.78 &	96.72 \\
			& mPA  & 96.89 &	97.06 &	97.71 &	95.75 &	96.02 &	97.09 &	98.11 \\
			\multirow{2}{*}{TransUNet} & mIoU & 91.17 &	86.32 &	94.27 &	87.99 &	82.86 &	93.2  &	84.61 \\
			& mPA  & 94.38 &	93.4 &	96.84 &	92.38 &	89.29 &	95.67 &	91.96 \\
			\multirow{2}{*}{RAAWC-UNet}& mIoU & \bm{$94.26$} &	\bm{$95.07$} &	\bm{$95.73$} &	\bm{$93.92$} &	\bm{$94.51$} &	\bm{$94.96$} &	\bm{$96.74$} \\
			& mPA  & \bm{$96.91$} &	\bm{$97.17$} &	\bm{$97.97$} &	\bm{$95.89$} &	\bm{$96.06$} &	\bm{$97.15$} &	\bm{$98.18$} \\                                       		   						   	   
			\bottomrule
		\end{tabular}
	\end{adjustbox}
\end{table}


%\begin{figure}[htbp]
%\begin{center}
%\includegraphics[width=9cm]{logo1}% This is a *.eps file
%\end{center}
%\caption{ Enter the caption for your figure here.  Repeat as  necessary for each of your %figures}\label{fig:1}
%\end{figure}


%\begin{figure}[htbp]
%\begin{center}
%\includegraphics[width=10cm]{logos}
%\end{center}
%\caption{This is a figure with sub figures, \textbf{(A)} is one logo, \textbf{(B)} is a different %logo.}\label{fig:2}
%\end{figure}

%%% If you are submitting a figure with subfigures please combine these into one image file with part labels integrated.
%%% If you don't add the figures in the LaTeX files, please upload them when submitting the article.
%%% Frontiers will add the figures at the end of the provisional pdf automatically
%%% The use of LaTeX coding to draw Diagrams/Figures/Structures should be avoided. They should be external callouts including graphics.


%\bibliographystyle{frontiersinSCNS_ENG_HUMS} %  for Science, Engineering and Humanities and Social Sciences articles, for Humanities and Social Sciences articles please include page numbers in the in-text citations
%\bibliographystyle{frontiersinHLTH&FPHY} % for Health and Physics articles
%\bibliography{test}

\end{document}
